# Supplementary material for: Insights into the Molecular Regulation of Lignin Content in Triploid Poplar Leaves
Source: Int J Mol Sci. 2022 Apr 21;23(9):4603. doi: 10.3390/ijms23094603 (PMC9099847; doi:10.3390/ijms23094603)
Supplement: Supplementary file 1 [file ijms-23-04603-s001.zip]

Archive with 5 entries (5 files):
- Table S1 The primer sequences for qRT-PCR.xlsx
- Table S2 The transcriptome sequencing libraries of triploids and diploids.xlsx
- Table S3 Enrichment analysis of DEGs.xlsx
- Table S4 The expression of DEGs.xlsx
- Table S5 Analysis of differentially expressed TFs.xlsx
