# Supplementary material for: Insights into the Molecular Regulation of Lignin Content in Triploid Poplar Leaves
Source: Int J Mol Sci. 2022 Apr 21;23(9):4603. doi: 10.3390/ijms23094603 (PMC9099847; doi:10.3390/ijms23094603)
Supplement: Supplementary file 1 [file ijms-23-04603-s001.zip › Table S1 The primer sequences for qRT-PCR.xlsx]

## Sheet: qRT-PCR
Table S1 The primer sequences for qRT-PCR
Gene	Fprimer	Rprimer	SubjectSymbol	amplification efficiency (E)
Potri.006G126800	TGTTTCCAATCCCTTCTACGTT	CATGCATCAATAGCAGTGTGAG	PAL1	0.95
Potri.003G188500	GTCACCGGAGAAGAAATTATGC	GAATGGCTTCTACGAAGAACAC	4CL2	0.92
Potri.007G016400	TCGATGACATGCTAGCCTTTTA	CTCTGGACTCTTCATTAGCTCC	FAH1	0.94
Potri.006G129900	ATCCACTTACTGGTAACCAAGG	AAACATACGCAAGCTCTTCAAG	POD	0.92
Potri.002G173900	GGGAATATAACTCCTGACGAGG	GTTCCTTGGCTTCTAAGTCTCT	MYB115	1.09
Potri.005G096600	TGATCTCTAGTGAAGGCTTGTC	CATCGTTCCAACATCCACAATT	MYB63	0.93
Potri.001G136100	TTTCCTTGTATAATTGCCAGCG	TTCTACCATCAGGAGAACGAAC	XTH30	0.9
Potri.003G176900	GGAGGTACCAAAGTTAGGGAAA	ATAAAACGTTTGACCGATGAGC	CHS	0.92
Potri.005G114000	GCCACTAGAGATAACGGAAAGA	TACTGCCTCACAAACATACCAT	F3H	0.9
Potri.003G119100	AGTTCCAAGAGTTGAGAGTCTG	GCCCTTCAACTTTCTTCTCTTC	LDOX	0.96
Potri.008G055500	GGTCGGTCCTTTTCTTTTTCAA	TGCCATCTTCTACTGCATTACA	Actin	0.93
