# Supplementary material for: Insights into the Molecular Regulation of Lignin Content in Triploid Poplar Leaves
Source: Int J Mol Sci. 2022 Apr 21;23(9):4603. doi: 10.3390/ijms23094603 (PMC9099847; doi:10.3390/ijms23094603)
Supplement: Supplementary file 1 [file ijms-23-04603-s001.zip › Table S2 The transcriptome sequencing libraries of triploids and diploids.xlsx]

## Sheet: TableS2
Table S2 The transcriptome sequencing libraries of triploids and diploids
SampleName	TotalReads_Before	TotalReads_After	ReadsFilter%	Mapped	MappedRate	UniqueMapped	UniqueMappedRate	GC%_Before	GC%_After
Dip_JL_1	32029336	30494573	0.952083	27951983	0.917	26345969	0.864	46	46
Dip_JL_2	33324348	31860926	0.956086	28977891	0.91	26839646	0.842	46	46
Dip_JL_3	31407344	29937455	0.953199	26785314	0.895	25166904	0.841	46	46
Tri_JL_1	31449294	29804214	0.947691	26708878	0.896	24688428	0.828	46	46
Tri_JL_2	29230844	27474140	0.939902	25250895	0.919	23376661	0.851	47	47
Tri_JL_3	35262939	33418766	0.947702	29993788	0.898	28235223	0.845	46	46
Dip_ML_1	31112475	29388620	0.944593	25970538	0.884	24287599	0.826	46	46
Dip_ML_2	31964639	30087554	0.941276	26254306	0.873	24675504	0.82	46	46
Dip_ML_3	31129928	29124714	0.935586	25265474	0.868	23814275	0.818	46	46
Tri_ML_1	33340873	31465053	0.943738	28575430	0.908	26989539	0.858	46	46
Tri_ML_2	32692747	30801339	0.942146	27805844	0.903	26123720	0.848	46	46
Tri_ML_3	30867306	29023665	0.940272	25157511	0.867	23673987	0.816	46	46
