# Supplementary material for: Insights into the Molecular Regulation of Lignin Content in Triploid Poplar Leaves
Source: Int J Mol Sci. 2022 Apr 21;23(9):4603. doi: 10.3390/ijms23094603 (PMC9099847; doi:10.3390/ijms23094603)
Supplement: Supplementary file 1 [file ijms-23-04603-s001.zip › Table S3 Enrichment analysis of DEGs.xlsx]

## Sheet: sheet1
Table S3-1 GO iterms of DEGs between juvenile triploid and diploid leaves (FDR<0.05)
GOID	GOTerm	DifGene	AllDifGene	GeneInGO	AllGene	P-Value	FDR	Enrichment	(-log2P)
GO:0009813	flavonoid biosynthetic process	44	656	413	32962	2.67142e-17	2.04631e-14	5.35319	55.0552	BP
GO:0010224	response to UV-B	25	656	212	32962	1.88049e-11	6.84678e-09	5.92535	35.6301	BP
GO:0009718	anthocyanin-containing compound biosynthetic process	19	656	115	32962	2.68151e-11	6.84678e-09	8.30167	35.1182	BP
GO:0009411	response to UV	13	656	83	32962	5.88204e-08	1.12641e-05	7.87	24.0191	BP
GO:0009744	response to sucrose	27	656	402	32962	2.1974e-07	3.36642e-05	3.3748	22.1177	BP
GO:0008152	metabolic process	147	656	4539	32962	3.43551e-07	4.386e-05	1.6273	21.473	BP
GO:0055114	oxidation-reduction process	90	656	2590	32962	3.06683e-06	0.000335599	1.74603	18.3148	BP
GO:0009611	response to wounding	36	656	751	32962	5.32448e-06	0.000509819	2.40864	17.5189	BP
GO:0052696	flavonoid glucuronidation	18	656	260	32962	1.36926e-05	0.00107269	3.47864	16.1562	BP
GO:0009116	nucleoside metabolic process	7	656	34	32962	1.40038e-05	0.00107269	10.345	16.1238	BP
GO:0044550	secondary metabolite biosynthetic process	16	656	222	32962	2.52306e-05	0.00175697	3.6214	15.2745	BP
GO:0009408	response to heat	23	656	488	32962	0.000278748	0.0164247	2.3682	11.8088	BP
GO:0044237	cellular metabolic process	10	656	120	32962	0.000267453	0.0164247	4.18725	11.8684	BP
GO:0006032	chitin catabolic process	6	656	42	32962	0.000343661	0.0188032	7.17814	11.5067	BP
GO:0031640	killing of cells of other organism	5	656	27	32962	0.000373855	0.0190915	9.30499	11.3852	BP
GO:0055085	transmembrane transport	36	656	956	32962	0.000498994	0.0238893	1.89214	10.9687	BP
GO:0007229	integrin-mediated signaling pathway	3	656	6	32962	0.000576254	0.0259653	25.1235	10.761	BP
GO:0009992	cellular water homeostasis	7	656	75	32962	0.00117384	0.0499535	4.68972	9.73455	BP
GO:0005576	extracellular region	101	640	3196	32776	1.66579e-05	0.00209889	1.61842	15.8734	CC
GO:0005618	cell wall	41	640	1021	32776	4.26415e-05	0.00268641	2.05653	14.5174	CC
GO:0043231	intracellular membrane-bounded organelle	18	640	316	32776	0.00011538	0.00484598	2.91717	13.0813	CC
GO:0009505	plant-type cell wall	22	640	454	32776	0.000202641	0.00638318	2.48166	12.2688	CC
GO:0016711	flavonoid 3'-monooxygenase activity	7	623	14	31464	9.91717e-08	4.10571e-05	25.252	23.2655	MF
GO:0016491	oxidoreductase activity	79	623	2178	31464	2.2612e-06	0.000468069	1.83187	18.7545	MF
GO:0020037	heme binding	31	623	630	31464	1.26685e-05	0.00106932	2.48512	16.2684	MF
GO:0080043	quercetin 3-O-glucosyltransferase activity	18	623	257	31464	1.11643e-05	0.00106932	3.53725	16.4507	MF
GO:0080044	quercetin 7-O-glucosyltransferase activity	18	623	260	31464	1.29145e-05	0.00106932	3.49643	16.2406	MF
GO:0016705	oxidoreductase activity, acting on paired donors, with incorporation or reduction of molecular oxygen	25	623	464	31464	1.99756e-05	0.00137832	2.72112	15.6114	MF
GO:0005506	iron ion binding	29	623	621	31464	5.5745e-05	0.00329692	2.35848	14.1308	MF
GO:0003824	catalytic activity	74	623	2240	31464	7.2071e-05	0.00354657	1.66844	13.7602	MF
GO:0043169	cation binding	16	623	248	31464	8.19239e-05	0.00354657	3.25832	13.5754	MF
GO:0004568	chitinase activity	7	623	47	31464	8.56659e-05	0.00354657	7.52187	13.5109	MF
GO:0008194	UDP-glycosyltransferase activity	15	623	226	31464	9.99324e-05	0.00376109	3.35204	13.2887	MF
GO:0016747	transferase activity, transferring acyl groups other than amino-acyl groups	16	623	269	31464	0.000196226	0.00676981	3.00396	12.3152	MF
GO:0004553	hydrolase activity, hydrolyzing O-glycosyl compounds	20	623	388	31464	0.000213779	0.00680804	2.6033	12.1916	MF
GO:0022857	transmembrane transporter activity	13	623	204	31464	0.000402016	0.0118882	3.21839	11.2805	MF
GO:0004497	monooxygenase activity	22	623	481	31464	0.000510797	0.0132169	2.30995	10.935	MF
GO:0050662	coenzyme binding	11	623	156	31464	0.000494573	0.0132169	3.56118	10.9815	MF
GO:0009055	electron carrier activity	32	623	825	31464	0.000567367	0.013817	1.95894	10.7834	MF
GO:0016798	hydrolase activity, acting on glycosyl bonds	23	623	523	31464	0.000645937	0.0144187	2.22102	10.5963	MF
GO:0008843	endochitinase activity	4	623	17	31464	0.00066173	0.0144187	11.8833	10.5615	MF
GO:0016758	transferase activity, transferring hexosyl groups	18	623	371	31464	0.000823196	0.0170401	2.45033	10.2465	MF
GO:0005215	transporter activity	28	623	714	31464	0.00100745	0.0181342	1.98055	9.95507	MF
GO:0019825	oxygen binding	19	623	408	31464	0.000954386	0.0181342	2.3519	10.0331	MF
GO:0004364	glutathione transferase activity	8	623	95	31464	0.000969871	0.0181342	4.25297	10.0099	MF
GO:0016740	transferase activity	120	623	4389	31464	0.00116043	0.0200175	1.38083	9.75112	MF
GO:0052689	carboxylic ester hydrolase activity	14	623	264	31464	0.00134116	0.0203298	2.67824	9.5423	MF
GO:0047205	quinate O-hydroxycinnamoyltransferase activity	3	623	9	31464	0.00142407	0.0203298	16.8347	9.45576	MF
GO:0047501	(+)-neomenthol dehydrogenase activity	3	623	9	31464	0.00142407	0.0203298	16.8347	9.45576	MF
GO:0047504	(-)-menthol dehydrogenase activity	3	623	9	31464	0.00142407	0.0203298	16.8347	9.45576	MF
GO:0047172	shikimate O-hydroxycinnamoyltransferase activity	3	623	9	31464	0.00142407	0.0203298	16.8347	9.45576	MF
GO:0015144	carbohydrate transmembrane transporter activity	9	623	130	31464	0.00174078	0.0228666	3.49643	9.16605	MF
GO:0080016	(-)-E-beta-caryophyllene synthase activity	4	623	23	31464	0.00176746	0.0228666	8.78331	9.1441	MF
GO:0080017	alpha-humulene synthase activity	4	623	23	31464	0.00176746	0.0228666	8.78331	9.1441	MF
GO:0016210	naringenin-chalcone synthase activity	3	623	12	31464	0.00281894	0.0353649	12.626	8.47063	MF
GO:0047787	delta4-3-oxosteroid 5beta-reductase activity	3	623	13	31464	0.00341926	0.040751	11.6548	8.1921	MF
GO:0001047	core promoter binding	2	623	3	31464	0.00364199	0.040751	33.6693	8.10106	MF
GO:0046423	allene-oxide cyclase activity	2	623	3	31464	0.00364199	0.040751	33.6693	8.10106	MF
GO:0030598	rRNA N-glycosylase activity	2	623	3	31464	0.00364199	0.040751	33.6693	8.10106	MF
GO:0043295	glutathione binding	4	623	29	31464	0.00375534	0.0409134	6.96607	8.05684	MF
GO:0015020	glucuronosyltransferase activity	6	623	71	31464	0.00400417	0.0425058	4.26794	7.96428	MF
GO:0015293	symporter activity	9	623	151	31464	0.00445059	0.0460636	3.01017	7.81179	MF
GO:0035671	enone reductase activity	3	623	15	31464	0.00483941	0.0477028	10.1008	7.69095	MF
GO:0004556	alpha-amylase activity	3	623	15	31464	0.00483941	0.0477028	10.1008	7.69095	MF
GO:0045552	dihydrokaempferol 4-reductase activity	2	623	4	31464	0.0053923	0.0496092	25.252	7.53488	MF
GO:0050062	long-chain-fatty-acyl-CoA reductase activity	2	623	4	31464	0.0053923	0.0496092	25.252	7.53488	MF
GO:0003844	1,4-alpha-glucan branching enzyme activity	2	623	4	31464	0.0053923	0.0496092	25.252	7.53488	MF

## Sheet: sheet2
Table S3-2 GO iterms of DEGs between mature triploid and diploid leaves(FDR<0.05)
GOID	GOTerm	DifGene	AllDifGene	GeneInGO	AllGene	P-Value	FDR	Enrichment	(-log2P)
GO:0009408	response to heat	116	1685	488	32962	1.42661e-35	1.57783e-32	4.64999	115.755	BP
GO:0009644	response to high light intensity	99	1685	426	32962	4.43454e-30	2.4523e-27	4.5461	97.5091	BP
GO:0042542	response to hydrogen peroxide	93	1685	383	32962	1.3134e-29	4.84206e-27	4.75005	95.9426	BP
GO:0006457	protein folding	111	1685	587	32962	7.42539e-27	2.05312e-24	3.69912	86.7996	BP
GO:0034976	response to endoplasmic reticulum stress	70	1685	395	32962	1.77518e-16	3.92671e-14	3.46669	52.3229	BP
GO:0006979	response to oxidative stress	64	1685	504	32962	1.05396e-09	1.94279e-07	2.48407	29.8215	BP
GO:0009611	response to wounding	83	1685	751	32962	1.94881e-09	3.07912e-07	2.16198	28.9348	BP
GO:0010286	heat acclimation	29	1685	137	32962	2.74695e-09	3.79767e-07	4.14087	28.4395	BP
GO:0009813	flavonoid biosynthetic process	55	1685	413	32962	3.24575e-09	3.98867e-07	2.60511	28.1988	BP
GO:0010224	response to UV-B	35	1685	212	32962	2.05211e-08	2.26963e-06	3.22958	25.5383	BP
GO:0009636	response to toxic substance	28	1685	164	32962	2.68036e-07	2.47656e-05	3.33986	21.8311	BP
GO:0009718	anthocyanin-containing compound biosynthetic process	23	1685	115	32962	2.68705e-07	2.47656e-05	3.9124	21.8275	BP
GO:0009414	response to water deprivation	65	1685	618	32962	4.39519e-07	3.73929e-05	2.05749	21.1176	BP
GO:0009753	response to jasmonic acid	54	1685	483	32962	7.198e-07	5.68642e-05	2.18706	20.4059	BP
GO:0009620	response to fungus	33	1685	255	32962	6.28311e-06	0.000463274	2.53156	17.2801	BP
GO:0007165	signal transduction	92	1685	1069	32962	7.30804e-06	0.000475452	1.68354	17.0621	BP
GO:0006995	cellular response to nitrogen starvation	27	1685	187	32962	7.18059e-06	0.000475452	2.82446	17.0875	BP
GO:0009617	response to bacterium	40	1685	345	32962	8.05521e-06	0.000494948	2.26806	16.9216	BP
GO:0048443	stamen development	23	1685	154	32962	2.02301e-05	0.00117761	2.9216	15.5931	BP
GO:0009695	jasmonic acid biosynthetic process	33	1685	279	32962	3.24031e-05	0.00179189	2.31379	14.9135	BP
GO:0010200	response to chitin	71	1685	815	32962	4.87069e-05	0.00256523	1.70418	14.3255	BP
GO:0006952	defense response	124	1685	1640	32962	6.39081e-05	0.00321283	1.47908	13.9336	BP
GO:0009744	response to sucrose	40	1685	402	32962	0.00017007	0.00817816	1.94647	12.5216	BP
GO:0010583	response to cyclopentenone	35	1685	338	32962	0.000209492	0.00965408	2.02565	12.2208	BP
GO:0010103	stomatal complex morphogenesis	28	1685	248	32962	0.000241598	0.010668	2.20861	12.0151	BP
GO:0002237	response to molecule of bacterial origin	26	1685	223	32962	0.000250784	0.010668	2.28077	11.9613	BP
GO:0009407	toxin catabolic process	38	1685	388	32962	0.000319665	0.0126268	1.91587	11.6112	BP
GO:2000762	regulation of phenylpropanoid metabolic process	7	1685	21	32962	0.000311501	0.0126268	6.52067	11.6485	BP
GO:0052696	flavonoid glucuronidation	28	1685	260	32962	0.000478965	0.0181207	2.10668	11.0278	BP
GO:0051762	sesquiterpene biosynthetic process	7	1685	23	32962	0.000491521	0.0181207	5.95366	10.9905	BP
GO:0006857	oligopeptide transport	28	1685	262	32962	0.000534034	0.019053	2.0906	10.8708	BP
GO:0042538	hyperosmotic salinity response	31	1685	306	32962	0.000638362	0.0207655	1.98177	10.6133	BP
GO:0009751	response to salicylic acid	31	1685	306	32962	0.000638362	0.0207655	1.98177	10.6133	BP
GO:0042026	protein refolding	10	1685	50	32962	0.000607136	0.0207655	3.9124	10.6857	BP
GO:0015074	DNA integration	10	1685	51	32962	0.000694654	0.0219511	3.83569	10.4914	BP
GO:0019375	galactolipid biosynthetic process	19	1685	152	32962	0.000749367	0.0230222	2.44525	10.382	BP
GO:0050832	defense response to fungus	55	1685	662	32962	0.000833357	0.0249106	1.62524	10.2288	BP
GO:0009715	chalcone biosynthetic process	5	1685	12	32962	0.00103533	0.0301337	8.15084	9.91569	BP
GO:0009694	jasmonic acid metabolic process	11	1685	65	32962	0.00112478	0.0318977	3.3105	9.79614	BP
GO:0009862	systemic acquired resistance, salicylic acid mediated signaling pathway	45	1685	523	32962	0.00121774	0.0336704	1.68316	9.68158	BP
GO:0016106	sesquiterpenoid biosynthetic process	7	1685	28	32962	0.00131083	0.0345185	4.8905	9.5753	BP
GO:0031540	regulation of anthocyanin biosynthetic process	7	1685	28	32962	0.00131083	0.0345185	4.8905	9.5753	BP
GO:0016114	terpenoid biosynthetic process	14	1685	100	32962	0.00135523	0.0345859	2.73868	9.52725	BP
GO:0009629	response to gravity	5	1685	13	32962	0.00137615	0.0345859	7.52385	9.50515	BP
GO:0010501	RNA secondary structure unwinding	4	1685	7	32962	0.0014072	0.0345859	11.1783	9.47296	BP
GO:0080027	response to herbivore	9	1685	47	32962	0.0014646	0.035214	3.74592	9.41528	BP
GO:0006984	ER-nucleus signaling pathway	7	1685	29	32962	0.00155926	0.0366923	4.72187	9.32493	BP
GO:0009615	response to virus	10	1685	58	32962	0.00164278	0.0378524	3.37276	9.24964	BP
GO:0008152	metabolic process	283	1685	4539	32962	0.00179224	0.0401505	1.21966	9.12402	BP
GO:0010214	seed coat development	8	1685	39	32962	0.00181512	0.0401505	4.01272	9.10572	BP
GO:0051131	chaperone-mediated protein complex assembly	4	1685	8	32962	0.00202946	0.0440114	9.78101	8.94469	BP
GO:0009411	response to UV	12	1685	83	32962	0.00227461	0.0483792	2.82824	8.78017	BP
GO:0004364	glutathione transferase activity	19	1588	95	31464	2.35219e-06	0.00142543	3.96272	18.6976	MF
GO:0051082	unfolded protein binding	26	1588	193	31464	2.497e-05	0.00756591	2.66919	15.2894	MF
GO:0043295	glutathione binding	9	1588	29	31464	6.35006e-05	0.0128271	6.14905	13.9429	MF
GO:0004506	squalene monooxygenase activity	6	1588	13	31464	0.000195795	0.0237303	9.14474	12.3184	MF
GO:0047787	delta4-3-oxosteroid 5beta-reductase activity	6	1588	13	31464	0.000195795	0.0237303	9.14474	12.3184	MF
GO:0080043	quercetin 3-O-glucosyltransferase activity	28	1588	257	31464	0.000336995	0.0251915	2.15868	11.535	MF
GO:0080044	quercetin 7-O-glucosyltransferase activity	28	1588	260	31464	0.000398475	0.0251915	2.13377	11.2932	MF
GO:0080016	(-)-E-beta-caryophyllene synthase activity	7	1588	23	31464	0.000457271	0.0251915	6.03023	11.0947	MF
GO:0080017	alpha-humulene synthase activity	7	1588	23	31464	0.000457271	0.0251915	6.03023	11.0947	MF
GO:0035671	enone reductase activity	6	1588	15	31464	0.000360278	0.0251915	7.92544	11.4386	MF
GO:0016629	12-oxophytodienoate reductase activity	5	1588	9	31464	0.000358215	0.0251915	11.0076	11.4469	MF
GO:0008194	UDP-glycosyltransferase activity	25	1588	226	31464	0.00055117	0.0265402	2.19177	10.8252	MF
GO:0010333	terpene synthase activity	11	1588	60	31464	0.000569345	0.0265402	3.63249	10.7784	MF
GO:0016758	transferase activity, transferring hexosyl groups	35	1588	371	31464	0.000790193	0.0342041	1.86921	10.3055	MF
GO:0016210	naringenin-chalcone synthase activity	5	1588	12	31464	0.000980589	0.0396158	8.25567	9.99406	MF

## Sheet: sheet3
Table S3-3 KEGG pathways of differentially expressed upregulated genes between juvenile triploid and diploid leaves (p<0.05)
PathwayID	PathwayTerm	DifGene	AllDifGene	GeneInPathway	AllGene	P-Value	FDR	Enrichment	(-log2P)
PATH:01110	Biosynthesis of secondary metabolites	32	78	1588	6462	0.0125191	0.130198	1.66944	6.31973
PATH:00941	Flavonoid biosynthesis	12	78	64	6462	2.89326e-10	1.50449e-08	15.5337	31.6866
PATH:04712	Circadian rhythm - plant	5	78	63	6462	0.0015531	0.0269204	6.57509	9.33063
PATH:00902	Monoterpenoid biosynthesis	4	78	29	6462	0.000699136	0.0181775	11.4271	10.4821
PATH:00906	Carotenoid biosynthesis	4	78	59	6462	0.00755217	0.0981783	5.61669	7.04889
PATH:00592	alpha-Linolenic acid metabolism	4	78	75	6462	0.0162836	0.141124	4.41846	5.94044
PATH:00130	Ubiquinone and other terpenoid-quinone biosynthesis	3	78	56	6462	0.0354257	0.263163	4.43819	4.81906
PATH:00196	Photosynthesis - antenna proteins	2	78	27	6462	0.0481046	0.271355	6.13675	4.37768
Table S3-4 KEGG pathways of differentially expressed downregulated genes between juvenile triploid and diploid leaves (p<0.05)
PathwayID	PathwayTerm	DifGene	AllDifGene	GeneInPathway	AllGene	P-Value	FDR	Enrichment	(-log2P)
PATH:01110	Biosynthesis of secondary metabolites	35	78	1588	6462	0.00321328	0.0417727	1.82595	8.28174
PATH:04141	Protein processing in endoplasmic reticulum	10	78	316	6462	0.00849713	0.0631215	2.62171	6.87881
PATH:00940	Phenylpropanoid biosynthesis	9	78	225	6462	0.0029483	0.0417727	3.31385	8.4059
PATH:00941	Flavonoid biosynthesis	7	78	64	6462	3.09553e-05	0.000804838	9.0613	14.9795
PATH:00944	Flavone and flavonol biosynthesis	6	78	35	6462	1.13593e-05	0.000590686	14.2022	16.4258
PATH:00909	Sesquiterpenoid and triterpenoid biosynthesis	4	78	54	6462	0.00565123	0.0548299	6.13675	7.46722
PATH:00073	Cutin, suberine and wax biosynthesis	3	78	28	6462	0.00632653	0.0548299	8.87637	7.30437
PATH:00130	Ubiquinone and other terpenoid-quinone biosynthesis	3	78	56	6462	0.0354257	0.230267	4.43819	4.81906

## Sheet: sheet4
Table S3-5 KEGG pathways of differentially expressed upregulated genes between mature triploid and diploid leaves (p<0.05)
PathwayID	PathwayTerm	DifGene	AllDifGene	GeneInPathway	AllGene	P-Value	FDR	Enrichment	(-log2P)
PATH:04141	Protein processing in endoplasmic reticulum	56	240	316	6462	8.04831e-18	6.59961e-16	4.77152	56.786
PATH:00480	Glutathione metabolism	19	240	159	6462	3.5962e-05	0.000982961	3.21745	14.7632
PATH:04626	Plant-pathogen interaction	18	240	254	6462	0.0117728	0.13791	1.90807	6.40839
PATH:03040	Spliceosome	18	240	294	6462	0.0383228	0.349163	1.64847	4.70565
PATH:00941	Flavonoid biosynthesis	17	240	64	6462	5.88047e-09	2.41099e-07	7.15195	27.3414
PATH:04144	Endocytosis	14	240	153	6462	0.0034241	0.0467961	2.46373	8.19006
PATH:00592	alpha-Linolenic acid metabolism	12	240	75	6462	7.8312e-05	0.00160539	4.308	13.6404
PATH:00902	Monoterpenoid biosynthesis	6	240	29	6462	0.00148487	0.0243519	5.57069	9.39544
PATH:00920	Sulfur metabolism	5	240	43	6462	0.0290769	0.298038	3.13081	5.10398
Table S3-6 KEGG pathways of differentially expressed downregulated genes between mature triploid and diploid leaves (p<0.05)
PathwayID	PathwayTerm	DifGene	AllDifGene	GeneInPathway	AllGene	P-Value	FDR	Enrichment	(-log2P)
PATH:01110	Biosynthesis of secondary metabolites	42	93	1588	6462	0.00124278	0.0170883	1.83773	9.65221
PATH:00909	Sesquiterpenoid and triterpenoid biosynthesis	11	93	54	6462	3.72166e-09	2.04692e-07	14.1541	28.0014
PATH:00940	Phenylpropanoid biosynthesis	8	93	225	6462	0.0222947	0.153276	2.47054	5.48716
PATH:00100	Steroid biosynthesis	6	93	50	6462	0.000171715	0.00472215	8.33806	12.5077
PATH:00908	Zeatin biosynthesis	5	93	39	6462	0.000447535	0.0082048	8.90819	11.1257
PATH:00903	Limonene and pinene degradation	5	93	123	6462	0.0393963	0.196044	2.82455	4.66579
PATH:00945	Stilbenoid, diarylheptanoid and gingerol biosynthesis	5	93	126	6462	0.0427733	0.196044	2.7573	4.54715
PATH:00904	Diterpenoid biosynthesis	3	93	29	6462	0.0109587	0.100454	7.18799	6.51179
PATH:00905	Brassinosteroid biosynthesis	3	93	29	6462	0.0109587	0.100454	7.18799	6.51179
PATH:00944	Flavone and flavonol biosynthesis	3	93	35	6462	0.017465	0.137225	5.95576	5.83939
PATH:01040	Biosynthesis of unsaturated fatty acids	3	93	49	6462	0.0393682	0.196044	4.25411	4.66683
PATH:00942	Anthocyanin biosynthesis	1	93	2	6462	0.0423939	0.196044	34.7419	4.56
