# Supplementary material for: Insights into the Molecular Regulation of Lignin Content in Triploid Poplar Leaves
Source: Int J Mol Sci. 2022 Apr 21;23(9):4603. doi: 10.3390/ijms23094603 (PMC9099847; doi:10.3390/ijms23094603)
Supplement: Supplementary file 1 [file ijms-23-04603-s001.zip › Table S4 The expression of DEGs.xlsx]

## Sheet: Sheet1
Table S4-1 DEGs of lignin biosynthesis
AccID	Tri_JL	Dip_JL	FoldChange	Log2FC	P-Value	FDR	Style	Blast_Symbol	Blast_Description
Potri.018G094200	17.3892	291.485	0.0596574	-4.06715	1.1667e-15	8.24258e-13	down	4CL2	4-coumarate:CoA ligase 2	4CL	*differentially expressed in both leaves
Potri.003G188500	59.0561	208.886	0.28272	-1.82256	4.04359e-08	7.35571e-06	down	4CL2	4-coumarate:CoA ligase 2	4CL	*differentially expressed in both leaves
Potri.007G016400	132.296	331.569	0.399	-1.32554	4.09545e-08	7.40569e-06	down	FAH1	ferulic acid 5-hydroxylase 1	F5H	*differentially expressed in both leaves
Potri.001G042900	132.103	296.006	0.446286	-1.16396	4.83942e-06	0.00048681	down	HCT	hydroxycinnamoyl-CoA shikimate/quinate hydroxycinnamoyl transferase	HCT
Potri.001G011300	96.903	205.752	0.470971	-1.08629	4.17881e-05	0.00295228	down	PRXCB	peroxidase CB \\ Class III peroxidase Perx34	POD
Potri.002G065300	20.5495	60.2948	0.340817	-1.55293	0.00138296	0.0413513	down	AT1G71695	Peroxidase superfamily protein	POD
Potri.006G129900	26.2439	131.395	0.199733	-2.32386	2.7207e-10	8.43389e-08	down	AT2G37130	Peroxidase superfamily protein	POD	*differentially expressed in both leaves
Potri.001G013000	46.477	19.1434	2.42783	1.27967	0.00138434	0.041352	up	PRXCA	peroxidase CA \\ Class III peroxidase Perx33	POD
AccID	Tri_ML	Dip_ML	FoldChange	Log2FC	P-Value	FDR	Style	Blast_Symbol	Blast_Description
Potri.001G011500	45.1418	240.819	0.187451	-2.41541	1.05235e-13	1.66468e-11	down	PA2	peroxidase 2	POD
Potri.003G188500	34.4447	94.7783	0.363424	-1.46028	3.25903e-05	0.000806189	down	4CL2	4-coumarate:CoA ligase 2	4CL	*differentially expressed in both leaves
Potri.006G129900	15.276	76.5825	0.199471	-2.32575	4.64978e-09	3.20961e-07	down	AT2G37130	Peroxidase superfamily protein	POD	*differentially expressed in both leaves
Potri.007G016400	93.6967	198.414	0.472229	-1.08244	1.82227e-05	0.000491527	down	FAH1	ferulic acid 5-hydroxylase 1	F5H	*differentially expressed in both leaves
Potri.018G094200	46.7672	248.979	0.187836	-2.41245	2.23904e-07	1.03982e-05	down	4CL2	4-coumarate:CoA ligase 2	4CL	*differentially expressed in both leaves
Potri.006G126800	3032.6	1032.56	2.93697	1.55433	3.9518e-14	6.52305e-12	up	PAL1	PHE ammonia lyase	PAL
Potri.015G003500	18.565	2.95224	6.28845	2.6527	0.00046961	0.00780679	up	RCI3	Peroxidase superfamily protein	POD
Potri.016G091100	8194.09	2626.36	3.11994	1.64152	2.12783e-11	2.24397e-09	up	PAL1	PHE ammonia lyase	PAL
Potri.017G064100	32.2186	5.30635	6.07171	2.6021	4.19579e-06	0.00013794	up	RHS19	root hair specific 19	POD
Potri.018G105400	125.497	20.9942	5.97769	2.57959	1.48663e-06	5.58121e-05	up	HCT	hydroxycinnamoyl-CoA shikimate/quinate hydroxycinnamoyl transferase	HCT
Potri.018G105500	259.46	48.1324	5.39054	2.43043	2.49883e-07	1.15166e-05	up	HCT	hydroxycinnamoyl-CoA shikimate/quinate hydroxycinnamoyl transferase	HCT

## Sheet: Sheet2
Table S4-2 DEGs related to cell growth
AccID	Tri_JL	Dip_JL	FoldChange	Log2FC	P-Value	FDR	Style	Blast_Symbol	Blast_Description
Potri.003G159700	0.328407	20.1482	0.0162995	-5.93903	0.00046183	0.0186817	down	XTH5	xyloglucan endotransglucosylase/hydrolase 5	*differentially expressed in juvenile leaves
Potri.013G152400	94.752	21.1924	4.47103	2.16061	2.13554e-09	5.49793e-07	up	XTH9	xyloglucan endotransglucosylase/hydrolase 9	*differentially expressed in juvenile leaves
Potri.019G125000	732.257	294.534	2.48616	1.31392	1.11032e-07	1.74769e-05	up	XTH9	xyloglucan endotransglucosylase/hydrolase 9	*differentially expressed in juvenile leaves
Potri.001G456400	477.557	127.15	3.75587	1.90915	2.99465e-12	1.24622e-09	up	PILS3	Auxin efflux carrier family protein	*differentially expressed in juvenile leaves
Potri.002G003500	53.1371	171.388	0.31004	-1.68948	1.27426e-07	1.95509e-05	down	PILS1	Auxin efflux carrier family protein	*differentially expressed in juvenile leaves
Potri.004G172800	21.4755	2.32175	9.24971	3.20941	1.38957e-06	0.000158699	up	LAX2	like AUXIN RESISTANT 2	*differentially expressed in juvenile leaves
Potri.010G153600	108.007	40.8405	2.64459	1.40305	0.0001067	0.00617417	up	PDR9	pleiotropic drug resistance 9	*differentially expressed in juvenile leaves
Potri.005G053800	1.26102	14.1546	0.089089	-3.48861	0.000142249	0.00762149	down	ATAUX2-11	AUX/IAA transcriptional regulator family protein	*differentially expressed in juvenile leaves
Potri.004G081300	23.4632	61.8914	0.379102	-1.39934	0.000954338	0.0314445	down	SUS6	sucrose synthase 6 \	*differentially expressed in juvenile leaves
AccID	Tri_ML	Dip_ML	FoldChange	Log2FC	P-Value	FDR	Style	Blast_Symbol	Blast_Description
Potri.002G060500	38.2222	2.64303	14.4615	3.85415	0.00029619	0.00529793	up	XTH15	xyloglucan endotransglucosylase/hydrolase 15	*differentially expressed in mature leaves
Potri.001G136100	85.0901	14.1785	6.00133	2.58528	2.51772e-06	8.8097e-05	up	XTH30	xyloglucan endotransglucosylase/hydrolase 30	*differentially expressed in mature leaves
Potri.004G172800	26.0513	8.25762	3.15482	1.65756	0.00374882	0.0408537	up	LAX2	like AUXIN RESISTANT 2	*differentially expressed in mature leaves
Potri.001G456400	525.327	226.683	2.31745	1.21254	5.48885e-06	0.000173051	up	PILS3	Auxin efflux carrier family protein	*differentially expressed in mature leaves
Potri.002G003500	41.218	145.9	0.28251	-1.82363	4.07292e-08	2.23694e-06	down	PILS1	Auxin efflux carrier family protein	*differentially expressed in mature leaves
Potri.017G122400	101.331	36.5973	2.76882	1.46927	1.3719e-05	0.000384032	up	PILS2	Auxin efflux carrier family protein	*differentially expressed in mature leaves
Potri.002G045000	33.0683	92.8619	0.356102	-1.48964	0.00262528	0.0311221	down	ATAUX2-11	AUX/IAA transcriptional regulator family protein	*differentially expressed in mature leaves
Potri.005G053800	0.990648	20.6496	0.0479742	-4.3816	5.23694e-06	0.000166203	down	ATAUX2-11	AUX/IAA transcriptional regulator family protein	*differentially expressed in mature leaves
Potri.001G066200	418.167	204.289	2.04693	1.03346	1.29163e-05	0.000364246	up	ARF2	auxin response factor 2	*differentially expressed in mature leaves
Potri.002G082400	874.217	241.062	3.62653	1.85859	1.97712e-11	2.10699e-09	up	ILL6	IAA-leucine resistant (ILR)-like gene 6	*differentially expressed in mature leaves
Potri.002G256600	2292.89	874.08	2.62321	1.39133	1.34033e-11	1.52467e-09	up	IAA11	indole-3-acetic acid inducible 11	*differentially expressed in mature leaves
Potri.001G001100	19.6637	48.7824	0.40309	-1.31082	0.000691377	0.0106863	down	EXPA15	expansin A15	*differentially expressed in mature leaves
Potri.002G248400	88.6612	182.201	0.486612	-1.03916	0.000182162	0.00350609	down	CSLC6	Cellulose-synthase-like C6	*differentially expressed in mature leaves
Potri.003G172300	364.46	942.819	0.386564	-1.37122	1.16887e-10	1.0693e-08	down	DUF579	Protein of unknown function (DUF579);Hemicellulose biosynthesis	*differentially expressed in mature leaves

## Sheet: sheet3
Table S4-3 DEGs related to stress resistance
AccID	Tri_JL	Dip_JL	FoldChange	Log2FC	P-Value	FDR	Style	Blast_Symbol	Blast_Description
Potri.006G132200	2015.17	556.711	3.61978	1.8559	2.45136e-19	2.48233e-16	up	APX2	ascorbate peroxidase 2
Potri.T035000	205.251	71.9898	2.85111	1.51153	1.85209e-08	3.77614e-06	up	GSTF13	Glutathione S-transferase family protein
Potri.011G140700	4.77751	121.079	0.0394578	-4.66355	6.65369e-13	3.0169e-10	down	GSTU19	glutathione S-transferase TAU 19
Potri.001G437200	110.246	35.721	3.08629	1.62587	3.20574e-09	7.98256e-07	up	GSTU19	glutathione S-transferase TAU 19
Potri.011G140400	18.3417	124.599	0.147206	-2.76409	1.46049e-07	2.20737e-05	down	GSTU19	glutathione S-transferase TAU 19
Potri.001G437400	762.693	203.562	3.74673	1.90563	0.000529825	0.0206089	up	GSTU19	glutathione S-transferase TAU 19
Potri.011G140600	9.07032	59.2098	0.153189	-2.70661	0.000163374	0.00846953	down	GSTU22	glutathione S-transferase TAU 22
Potri.010G070900	155.899	55.6913	2.79934	1.48508	1.9986e-08	3.96833e-06	up	GSTU7	glutathione S-transferase tau 7
Potri.012G050100	2.58249	13.5592	0.19046	-2.39244	0.000815171	0.0282695	down	GSTU7	glutathione S-transferase tau 7
Potri.003G176800	1543.9	677.141	2.28003	1.18905	6.68178e-09	1.52242e-06	up	CHS	Chalcone and stilbene synthase family protein
Potri.003G176900	2496.01	1149.19	2.17197	1.11901	2.33362e-08	4.57375e-06	up	CHS	Chalcone and stilbene synthase family protein
Potri.003G176700	458.778	195.717	2.34409	1.22903	6.06841e-08	1.04746e-05	up	CHS	Chalcone and stilbene synthase family protein
Potri.005G114000	2173.66	1023.94	2.12283	1.08599	1.16918e-05	0.00102359	up	F3H	flavanone 3-hydroxylase
Potri.001G167900	512.144	2634.24	0.194418	-2.36276	3.64463e-27	1.00655e-23	down	F3'H	flavonoid 3' hydroxylase
Potri.009G069100	33.9166	196.791	0.172348	-2.5366	6.93777e-15	4.1607e-12	down	F3'H	flavonoid 3' hydroxylase
Potri.001G167800	76.1863	1168.5	0.0651999	-3.93899	1.05974e-13	5.27769e-11	down	F3'H	flavonoid 3' hydroxylase
Potri.003G066400	419.13	4835.45	0.0866786	-3.52818	3.39605e-07	4.58032e-05	down	F3'H	flavonoid 3' hydroxylase
Potri.018G051300	57.6411	690.362	0.0834941	-3.58218	8.71836e-05	0.00528653	down	F3'H	flavonoid 3' hydroxylase
Potri.003G066600	153.794	1586.63	0.0969312	-3.3669	0.000141778	0.00762149	down	F3'H	flavonoid 3' hydroxylase
Potri.007G085000	107.879	48.2736	2.23474	1.16011	0.000379283	0.0160477	up	F3'H	flavonoid 3' hydroxylase
Potri.T003300	19.1442	0.86816	22.0514	4.4628	0.000135492	0.00738981	up	FLS1	flavonol synthase 1
Potri.001G113100	3551.45	963.578	3.68569	1.88194	1.37812e-20	1.74441e-17	up	LDOX	leucoanthocyanidin dioxygenase
AccID	Tri_ML	Dip_ML	FoldChange	Log2FC	P-Value	FDR	Style	Blast_Symbol	Blast_Description
Potri.006G132200	2996.01	701.288	4.27215	2.09496	6.90461e-24	3.38237e-21	up	APX2	ascorbate peroxidase 2
Potri.T035000	329.135	89.2982	3.6858	1.88198	1.50741e-12	2.0258e-10	up	GSTF13	Glutathione S-transferase family protein
Potri.018G017500	28.6023	9.43193	3.0325	1.60051	0.00327644	0.0369659	up	GPX1	glutathione peroxidase 1
Potri.T035400	13631.1	5767.7	2.36335	1.24083	2.53788e-10	2.20959e-08	up	GSTF6	glutathione S-transferase 6
Potri.001G437200	551.283	146.915	3.7524	1.90781	1.50756e-14	2.60158e-12	up	GSTU19	glutathione S-transferase TAU 19
Potri.011G113000	705.944	160.55	4.39703	2.13653	6.91755e-11	6.52484e-09	up	GSTU19	glutathione S-transferase TAU 19
Potri.001G437400	10352.7	864.817	11.971	3.58147	8.56507e-10	6.8099e-08	up	GSTU19	glutathione S-transferase TAU 19
Potri.001G431400	44.7262	8.57026	5.21877	2.38371	9.6811e-07	3.83357e-05	up	GSTU19	glutathione S-transferase TAU 19
Potri.001G431700	55.5576	9.13685	6.08061	2.60422	4.15292e-06	0.000136952	up	GSTU19	glutathione S-transferase TAU 19
Potri.001G437100	40.4608	12.6775	3.19155	1.67426	0.000545818	0.00882726	up	GSTU19	glutathione S-transferase TAU 19
Potri.001G437000	37.6781	14.4805	2.60199	1.37962	0.00393851	0.0423285	up	GSTU19	glutathione S-transferase TAU 19
Potri.005G037800	112.159	274.714	0.408275	-1.29239	9.54434e-07	3.79425e-05	down	GSTU22	glutathione S-transferase TAU 22
Potri.011G113400	5728.17	1577.27	3.63169	1.86064	2.56553e-06	8.95634e-05	up	GSTU24	glutathione S-transferase TAU 24
Potri.001G437500	104.739	23.1269	4.52887	2.17915	9.20651e-07	3.66956e-05	up	GSTU25	glutathione S-transferase TAU 25
Potri.001G436800	37.4095	8.88235	4.21166	2.07439	0.000351837	0.00611327	up	GSTU25	glutathione S-transferase TAU 25
Potri.013G137200	410.131	7.63536	53.7147	5.74724	0.00231835	0.0283725	up	GSTU25	glutathione S-transferase TAU 25
Potri.010G061700	393.78	6.49917	60.5893	5.92099	7.85666e-40	1.08465e-36	up	GSTU7	glutathione S-transferase tau 7
Potri.010G060900	1051.06	22.9659	45.7661	5.51621	3.72831e-34	3.77454e-31	up	GSTU7	glutathione S-transferase tau 7
Potri.010G061100	263.206	15.6733	16.7933	4.06981	1.99091e-08	1.18564e-06	up	GSTU7	glutathione S-transferase tau 7
Potri.012G050100	4.97297	33.1454	0.150035	-2.73663	1.20189e-05	0.000341796	down	GSTU7	glutathione S-transferase tau 7
Potri.016G104500	5.35572	0	Inf	20	0.00138506	0.0188895	up	GSTU8	glutathione S-transferase tau 8
Potri.001G051500	5267.53	1949.52	2.70197	1.43401	4.79203e-13	6.93065e-11	up	CHS	Chalcone and stilbene synthase family protein
Potri.005G113900	6586.92	2158.3	3.0519	1.60971	1.24031e-15	2.35442e-13	up	F3H	flavanone 3-hydroxylase
Potri.005G113700	3651.98	1354.81	2.69558	1.43059	1.76977e-12	2.34723e-10	up	F3H	flavanone 3-hydroxylase
Potri.009G069100	65.2534	213.351	0.305849	-1.70911	4.85814e-08	2.62081e-06	down	F3'H	flavonoid 3' hydroxylase
Potri.007G085000	95.3974	41.9652	2.27325	1.18476	0.000384872	0.00658554	up	F3'H	flavonoid 3' hydroxylase
Potri.T003300	6.86289	0	Inf	20	0.000585256	0.00934072	up	FLS1	flavonol synthase 1
Potri.002G033600	3738.56	1190.96	3.13911	1.65036	1.05886e-15	2.02261e-13	up	DFR	dihydroflavonol 4-reductase
Potri.003G138400	452.038	1087.41	0.4157	-1.26639	1.85404e-09	1.39383e-07	down	DFR	dihydroflavonol 4-reductase
Potri.005G229500	1780.61	765.659	2.3256	1.2176	4.30081e-09	2.98229e-07	up	DFR	dihydroflavonol 4-reductase
Potri.003G119100	1460.62	501.365	2.91329	1.54265	1.79929e-12	2.376e-10	up	LDOX	leucoanthocyanidin dioxygenase
