# Supplementary material for: Insights into the Molecular Regulation of Lignin Content in Triploid Poplar Leaves
Source: Int J Mol Sci. 2022 Apr 21;23(9):4603. doi: 10.3390/ijms23094603 (PMC9099847; doi:10.3390/ijms23094603)
Supplement: Supplementary file 1 [file ijms-23-04603-s001.zip › Table S5 Analysis of differentially expressed TFs.xlsx]

## Sheet: Sheet1
Table S5-1 Differentially expressed TFs between juvenile triploid and diploid leaves
AccID	Tri_JL	Dip_JL	FoldChange	Log2FC	P-Value	FDR	Blast_Symbol	Blast_Description	TF_family
Potri.003G064700	63.849	23.8214	2.68032	1.42241	0.000444942	0.0182168	AT1G72570	Integrase-type DNA-binding superfamily protein	AP2
Potri.007G035500	46.736	18.1301	2.57781	1.36615	0.00146241	0.0430074	AT5G66980	AP2/B3-like transcriptional factor family protein	B3
Potri.019G089000	13.538	46.9431	0.288393	-1.79389	7.08209e-05	0.00449159	AT1G68810	basic helix-loop-helix (bHLH) DNA-binding superfamily protein	bHLH
Potri.002G054100	1421.98	680.377	2.08999	1.0635	3.0146e-07	4.18177e-05	TT8	basic helix-loop-helix (bHLH) DNA-binding superfamily protein	bHLH
Potri.002G105300	226.048	101.875	2.21888	1.14983	9.72713e-06	0.000876856	AT3G56770	basic helix-loop-helix (bHLH) DNA-binding superfamily protein	bHLH
Potri.001G077900	31.7481	124.348	0.255316	-1.96965	0.00173383	0.0486804	PHB	Homeobox-leucine zipper family protein / lipid-binding START domain-containing protei	bZIP
Potri.014G134600	9.74421	0	Inf	20	2.09766e-05	0.00166099	AT2G47890	B-box type zinc finger protein with CCT domain	DBB
Potri.001G079800	35.2998	75.0998	0.470038	-1.08915	0.000888383	0.0301312	AT5G51190	Integrase-type DNA-binding superfamily protein	ERF
Potri.003G151000	154.673	70.7336	2.1867	1.12876	1.98241e-05	0.00158901	AT5G07580	Integrase-type DNA-binding superfamily protein	ERF
Potri.001G187500	192.559	56.5572	3.40467	1.76752	4.17856e-09	1.00719e-06	TINY2	Integrase-type DNA-binding superfamily protein	ERF
Potri.006G238600	62.3046	17.8691	3.48672	1.80187	0.000953195	0.0314445	TINY2	Integrase-type DNA-binding superfamily protein	ERF
Potri.005G223200	14.0723	2.64259	5.32518	2.41283	0.000910042	0.0305262	ERF1	ethylene response factor 1	ERF
Potri.004G144800	2.15949	17.639	0.122427	-3.03001	0.00107962	0.0344515	AT2G03500	Homeodomain-like superfamily protein	G2-like
Potri.009G106600	148.21	346.761	0.427412	-1.2263	4.28521e-05	0.00301343	AT2G03500	Homeodomain-like superfamily protein	G2-like
Potri.014G037200	95.1385	41.696	2.28172	1.19012	0.00109849	0.0348559	ATS	Homeodomain-like superfamily protein	G2-like
Potri.004G211800	177.876	370.129	0.480578	-1.05716	0.00106504	0.0340936	GATA11	GATA transcription factor 11	GATA
Potri.008G148200	3.49019	32.6191	0.106998	-3.22434	6.155e-05	0.00400391	ATHB13	Homeobox-leucine zipper protein family	HD-ZIP
Potri.003G050100	41.5369	88.6694	0.468447	-1.09404	0.00178771	0.0498705	ATHB-15	Homeobox-leucine zipper family protein / lipid-binding START domain-containing protein	HD-ZIP
Potri.001G081400	42.5124	13.7122	3.10034	1.63243	0.00118725	0.0369167	LBD4	LOB domain-containing protein 4	LBD
Potri.003G170200	43.3677	126.033	0.344098	-1.53911	5.19919e-06	0.000509504	AGL8	AGAMOUS-like 8	MIKC_MADS
Potri.019G118900	0.958916	22.907	0.0418613	-4.57824	0.00108509	0.0345535	MYB14	myb domain protein 14	MYB
Potri.005G063200	8.95865	34.9364	0.256428	-1.96338	0.000629717	0.0235014	MYB69	myb domain protein 69	MYB
Potri.017G128900	60.7554	158.157	0.384145	-1.38028	1.41357e-05	0.00119601	MYB6	myb domain protein 6	MYB
Potri.010G149900	59.0188	22.9523	2.57136	1.36253	0.00158384	0.0452213	MYB108	myb domain protein 108	MYB
Potri.001G086700	59.0975	20.5934	2.86973	1.52092	0.000528948	0.0206012	MYB111	myb domain protein 111	MYB
Potri.002G173900	716.719	217.166	3.30032	1.72261	3.2436e-15	2.14211e-12	MYB5	myb domain protein 5	MYB
Potri.019G036300	31.5682	9.43761	3.34494	1.74198	0.00010565	0.00614856	MYB5	myb domain protein 5	MYB
Potri.007G067600	41.6903	8.53951	4.88205	2.28749	3.82012e-08	6.99104e-06	MYB63	myb domain protein 63	MYB
Potri.006G230500	9.5641	38.9999	0.245234	-2.02777	0.000675249	0.0245854	AT5G56840	myb-like transcription factor family protein	MYB_related
Potri.004G021300	19.5238	55.4935	0.351822	-1.50708	0.00043137	0.0178537	ETC1	Homeodomain-like superfamily protein	MYB_related
Potri.014G075900	6.62552	33.7691	0.1962	-2.3496	5.67537e-07	7.24421e-05	NAC014	NAC 014	NAC
Potri.001G452700	319.91	141.124	2.26688	1.18071	1.65579e-06	0.000185613	NAC014	NAC 014	NAC
Potri.005G116800	25.6476	4.09164	6.26828	2.64807	0.00014962	0.00797423	VND1	vascular related NAC-domain protein 1	NAC
Potri.006G053500	96.4782	34.2375	2.81791	1.49462	9.58841e-05	0.00567809	NF-YA6	nuclear factor Y, subunit A6	NF-YA
Potri.005G252800	123.96	57.061	2.17241	1.11929	0.000102075	0.00598639	WOX13	WUSCHEL related homeobox 13	WOX
Potri.003G138600	8.52781	31.0866	0.274324	-1.86605	8.14285e-05	0.00502788	WRKY41	WRKY family transcription factor	WRKY
Potri.006G109100	3026.16	1093.54	2.76731	1.46848	6.6331e-10	1.93757e-07	WRKY70	WRKY DNA-binding protein 70	WRKY
Potri.002G168700	323.869	81.8558	3.95658	1.98425	4.52398e-15	2.92413e-12	WRKY46	WRKY DNA-binding protein 46	WRKY

## Sheet: Sheet2
Table S5-2 Differentially expressed TFs between mature triploid and diploid leaves
AccID	Tri_ML	Dip_ML	FoldChange	Log2FC	P-Value	FDR	Blast_Symbol	Blast_Description	TF_family
Potri.001G066200	418.167	204.289	2.04693	1.03346	1.29163e-05	0.000364246	ARF2	auxin response factor 2	ARF
Potri.014G036900	23.5595	5.65244	4.16802	2.05936	0.00190393	0.0242399	AT4G33280	AP2/B3-like transcriptional factor family protein	B3
Potri.015G104200	86.4338	302.205	0.286011	-1.80586	2.219e-11	2.30807e-09	AT5G50915	basic helix-loop-helix (bHLH) DNA-binding superfamily protein	bHLH
Potri.002G054100	1248.45	500.427	2.49478	1.31891	3.78988e-10	3.22427e-08	TT8	basic helix-loop-helix (bHLH) DNA-binding superfamily protein	bHLH
Potri.003G074400	604.019	182.009	3.31862	1.73058	7.41234e-09	4.91314e-07	PYE	basic helix-loop-helix (bHLH) DNA-binding superfamily protein	bHLH
Potri.009G117300	32.1905	305.227	0.105464	-3.24518	1.20058e-07	5.97771e-06	CIB1	cryptochrome-interacting basic-helix-loop-helix 1	bHLH
Potri.010G040000	662.144	323.645	2.04589	1.03273	5.4667e-06	0.000172953	BPEp	BIG PETAL P	bHLH
Potri.019G099300	5.8269	33.9471	0.171646	-2.54249	4.07032e-05	0.000981919	AT4G20970	basic helix-loop-helix (bHLH) DNA-binding superfamily protein	bHLH
Potri.019G099500	6.41326	34.5849	0.185435	-2.43101	6.21886e-05	0.00141908	AT4G20970	basic helix-loop-helix (bHLH) DNA-binding superfamily protein	bHLH
Potri.008G113200	47.2311	112.712	0.419044	-1.25483	8.95567e-05	0.00192512	AT1G68920	basic helix-loop-helix (bHLH) DNA-binding superfamily protein	bHLH
Potri.005G121900	1.0205	14.5092	0.0703351	-3.82961	0.000211523	0.00398288	AT2G18300	basic helix-loop-helix (bHLH) DNA-binding superfamily protein	bHLH
Potri.004G156000	18.2676	137.019	0.133322	-2.90702	0.00123963	0.0172865	CIB1	cryptochrome-interacting basic-helix-loop-helix 1	bHLH
Potri.003G147300	7.27012	0	Inf	20	0.0020023	0.0252025	AT4G17880	Basic helix-loop-helix (bHLH) DNA-binding family protein	bHLH
Potri.008G190800	19.1287	3.55132	5.38635	2.42931	0.00339836	0.0379188	BPEp	BIG PETAL P	bHLH
Potri.019G089000	35.0526	83.3684	0.420454	-1.24998	0.00351795	0.0389385	AT1G68810	basic helix-loop-helix (bHLH) DNA-binding superfamily protein	bHLH
Potri.005G257900	3644.65	1193.33	3.05419	1.61079	2.48412e-15	4.49093e-13	BZIP60	basic region/leucine zipper motif 60	bZIP
Potri.005G053200	21.1769	138.935	0.152424	-2.71384	7.30288e-12	8.69816e-10	BZO2H3	bZIP transcription factor family protein	bZIP
Potri.013G040700	51.7862	159.714	0.324244	-1.62485	1.29209e-06	4.94873e-05	BZO2H3	bZIP transcription factor family protein	bZIP
Potri.009G119700	728.832	255.124	2.85677	1.51439	4.47549e-06	0.000145684	bZIP44	basic leucine-zipper 44	bZIP
Potri.001G020200	133.944	47.6075	2.81352	1.49237	0.000157772	0.00310139	bZIP19	Basic-leucine zipper (bZIP) transcription factor family protein	bZIP
Potri.005G119300	90.3463	21.0045	4.30129	2.10477	0.00474673	0.0489202	bZIP44	basic leucine-zipper 44	bZIP
Potri.001G235800	74.2535	7.12733	10.4181	3.38103	9.59767e-13	1.33105e-10	AT2G37430	C2H2 and C2HC zinc fingers superfamily protein	C2H2
Potri.001G295500	1546.03	442.334	3.49516	1.80536	9.68442e-12	1.12265e-09	STZ	salt tolerance zinc finger	C2H2
Potri.006G052200	835.763	342.246	2.44199	1.28806	2.27355e-08	1.32538e-06	AT2G41835	zinc finger (C2H2 type, AN1-like) family protein	C2H2
Potri.T148000	123.315	32.172	3.83301	1.93848	1.09086e-07	5.48535e-06	STZ	salt tolerance zinc finger	C2H2
Potri.009G027700	28.7671	1.47392	19.5173	4.28668	4.81201e-07	2.07012e-05	RHL41	C2H2-type zinc finger family protein	C2H2
Potri.010G099100	572.488	1183.82	0.483592	-1.04814	5.45065e-07	2.32184e-05	IDD4	indeterminate(ID)-domain 4	C2H2
Potri.009G004800	45.2045	202.087	0.223689	-2.16043	3.15536e-06	0.0001078	AT2G28200	C2H2-type zinc finger family protein	C2H2
Potri.008G051200	536.875	130.89	4.10174	2.03624	4.76183e-06	0.000153368	AT2G28710	C2H2-type zinc finger family protein	C2H2
Potri.004G216900	70.9841	172.729	0.410957	-1.28294	4.49422e-05	0.00107649	AT2G28200	C2H2-type zinc finger family protein	C2H2
Potri.010G209400	144.304	19.5029	7.39913	2.88736	0.00234446	0.0285668	AT2G37430	C2H2 and C2HC zinc fingers superfamily protein	C2H2
Potri.006G234300	3181.65	1495.55	2.12741	1.0891	1.06277e-06	4.16496e-05	AT4G29190	Zinc finger C-x8-C-x5-C-x3-H type family protein	C3H
Potri.006G191900	66.6901	19.4554	3.42784	1.7773	1.11548e-05	0.000320524	AT5G06770	KH domain-containing protein / zinc finger (CCCH type) family protein	C3H
Potri.008G120400	709.65	1860.29	0.381473	-1.39035	1.99789e-11	2.12168e-09	AT1G25440	B-box type zinc finger protein with CCT domain	CO-like
Potri.006G173600	2260.56	5513.43	0.410011	-1.28627	9.84058e-11	9.14e-09	COL5	CONSTANS-like 5	CO-like
Potri.017G084600	560.844	1293.55	0.43357	-1.20566	9.39853e-09	6.04771e-07	CDF2	cycling DOF factor 2	Dof
Potri.005G131600	21.9268	0	Inf	20	6.17734e-08	3.26861e-06	OBP1	OBF binding protein 1	Dof
Potri.004G200800	36.3759	79.2479	0.459014	-1.12339	0.00147389	0.0197638	E2F1	E2F transcription factor 1	E2F/DP
Potri.006G205100	28.6322	64.9607	0.440761	-1.18193	0.00451961	0.0470908	E2F3	E2F transcription factor 3	E2F/DP
Potri.011G061700	1080.21	62.2779	17.3449	4.11644	7.46641e-58	3.7795e-54	ERF1	ethylene response factor 1	ERF
Potri.007G138100	2368.52	488.258	4.85095	2.27827	3.17463e-27	1.96775e-24	ERF9	erf domain protein 9	ERF
Potri.003G150700	208.841	1004.32	0.207943	-2.26574	1.34364e-23	6.27831e-21	ERF-1	ethylene responsive element binding factor 1	ERF
Potri.005G195000	195.977	19.5644	10.017	3.32438	4.85888e-23	2.23597e-20	AT2G33710	Integrase-type DNA-binding superfamily protein	ERF
Potri.010G183700	772.69	235.416	3.28223	1.71468	2.71369e-14	4.5536e-12	DREB2C	Integrase-type DNA-binding superfamily protein	ERF
Potri.003G151000	70.7135	278.299	0.254092	-1.97658	1.8616e-13	2.88472e-11	AT5G07580	Integrase-type DNA-binding superfamily protein	ERF
Potri.008G073600	10828.7	2980.95	3.63264	1.86102	4.13448e-09	2.88672e-07	DREB2C	Integrase-type DNA-binding superfamily protein	ERF
Potri.014G025200	219.333	519.216	0.422432	-1.24321	4.4724e-08	2.42998e-06	RAP2.1	related to AP2 1	ERF
Potri.005G087200	32.0478	1.18556	27.0318	4.75659	5.37772e-08	2.87556e-06	ABR1	Integrase-type DNA-binding superfamily protein	ERF
Potri.001G079600	32.8904	148.564	0.221388	-2.17535	2.14144e-07	1.00525e-05	AT5G07580	Integrase-type DNA-binding superfamily protein	ERF
Potri.001G079900	118.886	287.594	0.413382	-1.27445	2.1933e-07	1.02237e-05	ERF-1	ethylene responsive element binding factor 1	ERF
Potri.019G102200	75.6872	22.4231	3.3754	1.75506	4.16859e-06	0.000137319	AT2G20880	Integrase-type DNA-binding superfamily protein	ERF
Potri.018G047300	84.0166	26	3.23141	1.69216	3.05954e-05	0.000763552	AT1G19210	Integrase-type DNA-binding superfamily protein	ERF
Potri.005G140900	952.067	354.174	2.68814	1.42661	8.10868e-05	0.00176796	DEAR2	DREB and EAR motif protein 2	ERF
Potri.018G085700	33.3489	102.191	0.326339	-1.61555	9.62874e-05	0.00203675	AT4G32800	Integrase-type DNA-binding superfamily protein	ERF
Potri.001G187500	106.291	50.7365	2.09496	1.06692	0.000579559	0.0092644	TINY2	Integrase-type DNA-binding superfamily protein	ERF
Potri.001G094800	4.17876	20.6419	0.20244	-2.30443	0.00058751	0.00936686	CRF2	cytokinin response factor 2	ERF
Potri.018G038100	90.2029	29.5228	3.05537	1.61135	0.000931434	0.0137134	AT5G21960	Integrase-type DNA-binding superfamily protein	ERF
Potri.002G065600	13.8345	3.56586	3.8797	1.95595	0.00388307	0.0419377	AT2G33710	Integrase-type DNA-binding superfamily protein	ERF
Potri.007G003200	313.647	837.473	0.374517	-1.4169	9.80204e-11	9.13213e-09	AT3G13040	myb-like HTH transcriptional regulator family protein	G2-like
Potri.009G106600	77.954	247.442	0.315039	-1.6664	6.40064e-08	3.36915e-06	AT2G03500	Homeodomain-like superfamily protein	G2-like
Potri.004G144800	2.78685	20.6471	0.134975	-2.88924	0.00136966	0.0186963	AT2G03500	Homeodomain-like superfamily protein	G2-like
Potri.002G199800	103.324	28.0445	3.68429	1.88139	7.42444e-05	0.00164836	GATA16	GATA transcription factor 16	GATA
Potri.001G168800	38.9113	103.991	0.37418	-1.4182	6.48167e-05	0.00146802	AT3G13840	GRAS family transcription factor	GRAS
Potri.001G109400	22.0039	2.96046	7.4326	2.89387	0.000263107	0.00479271	AT1G63100	GRAS family transcription factor	GRAS
Potri.001G155100	249.221	3173.18	0.0785398	-3.67043	3.30215e-58	2.50732e-54	HAT2	Homeobox-leucine zipper protein 4 (HB-4) / HD-ZIP protein	HD-ZIP
Potri.014G045100	63.2685	384.881	0.164385	-2.60485	1.25679e-21	4.9573e-19	HAT3	homeobox-leucine zipper protein 3	HD-ZIP
Potri.005G071900	1044.55	2700.9	0.386743	-1.37055	1.39908e-11	1.56801e-09	HB6	homeobox protein 6	HD-ZIP
Potri.003G079800	269.424	1023.89	0.263137	-1.92612	1.72579e-08	1.04831e-06	HB-2	homeobox protein 2	HD-ZIP
Potri.001G229700	44.5828	157.273	0.283473	-1.81871	1.83857e-08	1.10576e-06	HAT14	homeobox from Arabidopsis thaliana	HD-ZIP
Potri.008G148200	0.690287	7.10114	0.097208	-3.36278	0.0047887	0.0492357	ATHB13	Homeobox-leucine zipper protein family	HD-ZIP
Potri.010G082000	824.516	103.785	7.94448	2.98995	8.33605e-35	8.73043e-32	HSFA6B	heat shock transcription factor A6B	HSF
Potri.011G051600	51.155	5.31169	9.63063	3.26763	4.0621e-11	3.96701e-09	HSF3	heat shock factor 3	HSF
Potri.007G043800	8717.51	1335.95	6.52533	2.70605	3.3026e-08	1.84387e-06	HSF4	heat shock factor 4	HSF
Potri.012G138900	2484.73	945.798	2.62713	1.39349	4.38624e-06	0.000143246	HSFB2A	heat shock transcription factor B2A	HSF
Potri.005G214800	3754.97	1307.91	2.87097	1.52154	0.000526686	0.00856207	HSFA6B	heat shock transcription factor A6B	HSF
Potri.004G100100	55.1886	16.0001	3.44927	1.78629	4.26134e-05	0.00102312	LBD41	LOB domain-containing protein 41	LBD
Potri.008G043900	52.56	19.1524	2.74431	1.45644	0.00253029	0.0302083	LBD1	LOB domain-containing protein 1	LBD
Potri.001G143900	81.1193	206.438	0.392948	-1.34759	0.00139467	0.018995	LOL1	lsd one like 1	LSD
Potri.003G170200	49.6662	112.84	0.440146	-1.18395	0.000417562	0.00706529	AGL8	AGAMOUS-like 8	MIKC_MADS
Potri.002G173900	2208.43	162.969	13.5512	3.76035	7.0523e-58	3.7795e-54	MYB5	myb domain protein 5	MYB
Potri.019G036400	97.5428	15.6724	6.22388	2.63781	8.94661e-09	5.78141e-07	MYB5	myb domain protein 5	MYB
Potri.019G036300	73.5643	18.0134	4.08386	2.02993	4.07562e-07	1.78364e-05	MYB5	myb domain protein 5	MYB
Potri.005G112000	48.5748	130.257	0.372915	-1.42308	2.01985e-06	7.22578e-05	MYB4	myb domain protein 4	MYB
Potri.001G086700	88.4337	21.2894	4.15388	2.05446	4.07347e-06	0.000134918	MYB111	myb domain protein 111	MYB
Potri.004G138000	191.36	399.6	0.478879	-1.06227	4.48009e-06	0.000145684	MYB4	myb domain protein 4	MYB
Potri.004G174400	135.996	289.769	0.469326	-1.09134	7.04247e-06	0.000215619	MYB4	myb domain protein 4	MYB
Potri.014G100800	116.383	36.4141	3.19611	1.67631	5.88994e-05	0.00135831	MYB7	myb domain protein 7	MYB
Potri.015G046200	47.5441	3.56051	13.3532	3.73911	0.000101368	0.00212621	MYB116	myb domain protein 116	MYB
Potri.001G235500	8.98809	40.4519	0.222192	-2.17012	0.0007074	0.0108786	MYB48	myb domain protein 48	MYB
Potri.009G134000	72.5128	147.18	0.49268	-1.02128	0.00129874	0.0179541	MYB4	myb domain protein 4	MYB
Potri.018G038000	38.3499	83.6562	0.458423	-1.12525	0.00161231	0.0211346	PC-MYB1	Homeodomain-like protein	MYB
Potri.013G056500	58.8891	122.398	0.48113	-1.0555	0.00181125	0.0232092	MYB5	myb domain protein 5	MYB
Potri.008G062700	122.635	61.0852	2.0076	1.00547	0.00217239	0.0269415	MYB109	myb domain protein 109	MYB
Potri.005G096600	21.9144	70.0286	0.312935	-1.67607	0.00238461	0.0289817	MYB63	myb domain protein 63	MYB
Potri.005G001600	25.6602	81.9995	0.312931	-1.67608	0.00430658	0.0453377	MYB61	myb domain protein 61	MYB
Potri.002G260000	20.5463	125.31	0.163963	-2.60855	2.70319e-09	1.99275e-07	RL6	RAD-like 6	MYB_related
Potri.002G163100	1867.36	757.647	2.46468	1.3014	3.07177e-08	1.7277e-06	AT4G01280	Homeodomain-like superfamily protein	MYB_related
Potri.009G032000	876.222	1856.76	0.471909	-1.08342	1.20836e-07	6.00659e-06	TRFL2	TRF-like 2	MYB_related
Potri.006G150300	13.4726	57.6298	0.233778	-2.09679	1.50395e-05	0.00041601	AT5G56840	myb-like transcription factor family protein	MYB_related
Potri.007G122800	646.635	300.428	2.15238	1.10593	4.80563e-05	0.00113976	CPC	Homeodomain-like superfamily protein	MYB_related
Potri.002G081000	19551.6	3621.45	5.39883	2.43265	8.37433e-33	7.26701e-30	ATAF1	NAC (No Apical Meristem) domain transcriptional regulator superfamily protein	NAC
Potri.005G069500	1519.98	488.727	3.11007	1.63695	1.96098e-08	1.17012e-06	ATAF1	NAC (No Apical Meristem) domain transcriptional regulator superfamily protein	NAC
Potri.005G180200	7497.6	3301.05	2.27128	1.1835	6.23668e-06	0.000192892	ATAF1	NAC (No Apical Meristem) domain transcriptional regulator superfamily protein	NAC
Potri.013G079700	458.388	120.604	3.80078	1.9263	7.49333e-05	0.0016588	NAC050	NAC domain containing protein 50	NAC
Potri.001G404400	0.73866	14.1766	0.0521041	-4.26246	0.00044635	0.00749809	NAC2	NAC domain containing protein 2	NAC
Potri.005G103200	0.690287	11.1963	0.0616532	-4.01968	0.000453773	0.00758503	NAC036	NAC domain containing protein 36	NAC
Potri.014G104800	9.4861	32.7072	0.290031	-1.78572	0.00178189	0.022932	EMB2301	NAC (No Apical Meristem) domain transcriptional regulator superfamily protein	NAC
Potri.001G372100	2565.85	945.51	2.71372	1.44027	2.09876e-12	2.73577e-10	NF-YA7	nuclear factor Y, subunit A7	NF-YA
Potri.001G367500	402.993	832.428	0.484118	-1.04657	1.29694e-06	4.96103e-05	NF-YB3	nuclear factor Y, subunit B3	NF-YB
Potri.016G006100	24.005	85.0816	0.282141	-1.82551	2.50915e-06	8.78985e-05	NF-YB3	nuclear factor Y, subunit B3	NF-YB
Potri.007G070900	941.977	257.818	3.65364	1.86934	2.26488e-07	1.05021e-05	NF-YC2	nuclear factor Y, subunit C2	NF-YC
Potri.019G091300	395.435	805.579	0.490871	-1.02658	1.85607e-06	6.70303e-05	TCP4	TCP family transcription factor 4	TCP
Potri.002G068400	99.1929	269.374	0.368235	-1.4413	5.76599e-08	3.06698e-06	GT2	Duplicated homeodomain-like superfamily protein	Trihelix
Potri.001G454500	259.419	550.798	0.470988	-1.08624	9.67623e-07	3.83357e-05	GT2	Duplicated homeodomain-like superfamily protein	Trihelix
Potri.002G068600	375.362	752.124	0.49907	-1.00269	5.52546e-06	0.000173906	AT1G76880	Duplicated homeodomain-like superfamily protein	Trihelix
Potri.005G192000	137.043	339.079	0.404163	-1.30699	1.11734e-05	0.000320753	GT2	Duplicated homeodomain-like superfamily protein	Trihelix
Potri.005G191700	625.019	283.887	2.20165	1.13858	0.000282291	0.00509432	AT1G21200	sequence-specific DNA binding transcription factors	Trihelix
Potri.002G168700	463.704	200.709	2.31033	1.2081	6.32488e-07	2.64235e-05	WRKY46	WRKY DNA-binding protein 46	WRKY
Potri.008G091900	259.638	570.7	0.454947	-1.13623	1.24069e-06	4.77597e-05	WRKY3	WRKY DNA-binding protein 3	WRKY
Potri.001G044500	113.724	36.0713	3.15276	1.65662	0.00176408	0.022722	WRKY40	WRKY DNA-binding protein 40	WRKY
Potri.001G092900	9.91306	33.1095	0.299403	-1.73984	0.00414193	0.0440317	WRKY41	WRKY family transcription factor	WRKY
Potri.010G169400	22.4691	99.8543	0.225019	-2.15188	2.76486e-09	2.02836e-07	ZFHD1	zinc finger homeodomain 1	ZF-HD

## Sheet: Sheet3
Table S5-3 Genes used in the co-expression network (SG: structural gene; TF:transcription factor)
Gene	SubjectSymbol
Potri.018G094200	4CL2	SG
Potri.003G188500	4CL2	SG
Potri.002G065300	AT1G71695	SG
Potri.006G129900	AT2G37130	SG
Potri.007G016400	FAH1	SG
Potri.001G042900	HCT	SG
Potri.018G105400	HCT	SG
Potri.018G105500	HCT	SG
Potri.001G011500	PA2	SG
Potri.006G126800	PAL1	SG
Potri.016G091100	PAL1	SG
Potri.001G013000	PRXCA	SG
Potri.001G011300	PRXCB	SG
Potri.015G003500	RCI3	SG
Potri.017G064100	RHS19	SG
Potri.005G053800	AUX2-11	SG
Potri.004G172800	LAX2	SG
Potri.002G003500	PILS1	SG
Potri.001G456400	PILS3	SG
Potri.002G060500	XTH15	SG
Potri.001G136100	XTH30	SG
Potri.003G159700	XTH5	SG
Potri.013G152400	XTH9	SG
Potri.019G125000	XTH9	SG
Potri.006G132200	APX2	SG
Potri.001G051500	CHS	SG
Potri.003G176700	CHS	SG
Potri.002G033600	DFR	SG
Potri.005G229500	DFR	SG
Potri.005G113900	F3H	SG
Potri.T003300	FLS1	SG
Potri.T035000	GSTF13	SG
Potri.001G437400	GSTU19	SG
Potri.003G119100	LDOX-1	SG
Potri.001G113100	LDOX-2	SG
Potri.005G087200	ABR1	TF	ERF
Potri.003G170200	AGL8	TF	MIKC_MADS
Potri.001G066200	ARF2	TF	ARF
Potri.018G047300	AT1G19210	TF	ERF
Potri.005G191700	AT1G21200	TF	Trihelix
Potri.008G120400	AT1G25440	TF	CO-like
Potri.001G109400	AT1G63100	TF	GRAS
Potri.019G089000	AT1G68810	TF	bHLH
Potri.008G113200	AT1G68920	TF	bHLH
Potri.003G064700	AT1G72570	TF	AP2
Potri.002G068600	AT1G76880	TF	Trihelix
Potri.004G144800	AT2G03500	TF	G2-like
Potri.009G106600	AT2G03500	TF	G2-like
Potri.005G121900	AT2G18300	TF	bHLH
Potri.019G102200	AT2G20880	TF	ERF
Potri.009G004800	AT2G28200	TF	C2H2
Potri.004G216900	AT2G28200	TF	C2H2
Potri.008G051200	AT2G28710	TF	C2H2
Potri.005G195000	AT2G33710	TF	ERF
Potri.002G065600	AT2G33710	TF	ERF
Potri.001G235800	AT2G37430	TF	C2H2
Potri.010G209400	AT2G37430	TF	C2H2
Potri.006G052200	AT2G41835	TF	C2H2
Potri.014G134600	AT2G47890	TF	DBB
Potri.007G003200	AT3G13040	TF	G2-like
Potri.001G168800	AT3G13840	TF	GRAS
Potri.002G105300	AT3G56770	TF	bHLH
Potri.002G163100	AT4G01280	TF	MYB_related
Potri.003G147300	AT4G17880	TF	bHLH
Potri.019G099300	AT4G20970	TF	bHLH
Potri.019G099500	AT4G20970	TF	bHLH
Potri.006G234300	AT4G29190	TF	C3H
Potri.018G085700	AT4G32800	TF	ERF
Potri.014G036900	AT4G33280	TF	B3
Potri.006G191900	AT5G06770	TF	C3H
Potri.003G151000	AT5G07580	TF	ERF
Potri.001G079600	AT5G07580	TF	ERF
Potri.018G038100	AT5G21960	TF	ERF
Potri.015G104200	AT5G50915	TF	bHLH
Potri.001G079800	AT5G51190	TF	ERF
Potri.006G230500	AT5G56840	TF	MYB_related
Potri.006G150300	AT5G56840	TF	MYB_related
Potri.007G035500	AT5G66980	TF	B3
Potri.002G081000	ATAF1	TF	NAC
Potri.005G069500	ATAF1	TF	NAC
Potri.005G180200	ATAF1	TF	NAC
Potri.008G148200	ATHB13	TF	HD-ZIP
Potri.003G050100	ATHB-15	TF	HD-ZIP
Potri.014G037200	ATS	TF	G2-like
Potri.010G040000	BPEp	TF	bHLH
Potri.008G190800	BPEp	TF	bHLH
Potri.001G077900	bZIP	TF	bZIP
Potri.001G020200	bZIP19	TF	bZIP
Potri.009G119700	bZIP44	TF	bZIP
Potri.005G119300	bZIP44	TF	bZIP
Potri.005G257900	BZIP60	TF	bZIP
Potri.005G053200	BZO2H3	TF	bZIP
Potri.013G040700	BZO2H3	TF	bZIP
Potri.017G084600	CDF2	TF	Dof
Potri.009G117300	CIB1	TF	bHLH
Potri.004G156000	CIB1	TF	bHLH
Potri.006G173600	COL5	TF	CO-like
Potri.007G122800	CPC	TF	MYB_related
Potri.001G094800	CRF2	TF	ERF
Potri.005G140900	DEAR2	TF	ERF
Potri.010G183700	DREB2C	TF	ERF
Potri.008G073600	DREB2C	TF	ERF
Potri.004G200800	E2F1	TF	E2F/DP
Potri.006G205100	E2F3	TF	E2F/DP
Potri.014G104800	EMB2301	TF	NAC
Potri.005G223200	ERF1	TF	ERF
Potri.011G061700	ERF1	TF	ERF
Potri.003G150700	ERF-1	TF	ERF
Potri.001G079900	ERF-1	TF	ERF
Potri.007G138100	ERF9	TF	ERF
Potri.004G021300	ETC1	TF	MYB_related
Potri.004G211800	GATA11	TF	GATA
Potri.002G199800	GATA16	TF	GATA
Potri.002G068400	GT2	TF	Trihelix
Potri.001G454500	GT2	TF	Trihelix
Potri.005G192000	GT2	TF	Trihelix
Potri.001G229700	HAT14	TF	HD-ZIP
Potri.001G155100	HAT2	TF	HD-ZIP
Potri.014G045100	HAT3	TF	HD-ZIP
Potri.003G079800	HB-2	TF	HD-ZIP
Potri.005G071900	HB6	TF	HD-ZIP
Potri.011G051600	HSF3	TF	HSF
Potri.007G043800	HSF4	TF	HSF
Potri.010G082000	HSFA6B	TF	HSF
Potri.005G214800	HSFA6B	TF	HSF
Potri.012G138900	HSFB2A	TF	HSF
Potri.010G099100	IDD4	TF	C2H2
Potri.008G043900	LBD1	TF	LBD
Potri.001G081400	LBD4	TF	LBD
Potri.004G100100	LBD41	TF	LBD
Potri.001G143900	LOL1	TF	LSD
Potri.010G149900	MYB108	TF	MYB
Potri.008G062700	MYB109	TF	MYB
Potri.001G086700	MYB111	TF	MYB
Potri.015G046200	MYB116	TF	MYB
Potri.019G118900	MYB14	TF	MYB
Potri.005G112000	MYB4	TF	MYB
Potri.004G138000	MYB4	TF	MYB
Potri.004G174400	MYB4	TF	MYB
Potri.009G134000	MYB4	TF	MYB
Potri.001G235500	MYB48	TF	MYB
Potri.002G173900	MYB5	TF	MYB
Potri.019G036300	MYB5	TF	MYB
Potri.019G036400	MYB5	TF	MYB
Potri.013G056500	MYB5	TF	MYB
Potri.017G128900	MYB6	TF	MYB
Potri.005G001600	MYB61	TF	MYB
Potri.007G067600	MYB63	TF	MYB
Potri.005G096600	MYB63	TF	MYB
Potri.005G063200	MYB69	TF	MYB
Potri.014G100800	MYB7	TF	MYB
Potri.014G075900	NAC014	TF	NAC
Potri.001G452700	NAC014	TF	NAC
Potri.005G103200	NAC036	TF	NAC
Potri.013G079700	NAC050	TF	NAC
Potri.001G404400	NAC2	TF	NAC
Potri.006G053500	NF-YA6	TF	NF-YA
Potri.001G372100	NF-YA7	TF	NF-YA
Potri.001G367500	NF-YB3	TF	NF-YB
Potri.016G006100	NF-YB3	TF	NF-YB
Potri.007G070900	NF-YC2	TF	NF-YC
Potri.005G131600	OBP1	TF	Dof
Potri.018G038000	PC-MYB1	TF	MYB
Potri.003G074400	PYE	TF	bHLH
Potri.014G025200	RAP2.1	TF	ERF
Potri.009G027700	RHL41	TF	C2H2
Potri.002G260000	RL6	TF	MYB_related
Potri.001G295500	STZ	TF	C2H2
Potri.T148000	STZ	TF	C2H2
Potri.019G091300	TCP4	TF	TCP
Potri.001G187500	TINY2	TF	ERF
Potri.006G238600	TINY2	TF	ERF
Potri.009G032000	TRFL2	TF	MYB_related
Potri.002G054100	TT8	TF	bHLH
Potri.005G116800	VND1	TF	NAC
Potri.005G252800	WOX13	TF	WOX
Potri.008G091900	WRKY3	TF	WRKY
Potri.001G044500	WRKY40	TF	WRKY
Potri.003G138600	WRKY41	TF	WRKY
Potri.001G092900	WRKY41	TF	WRKY
Potri.002G168700	WRKY46	TF	WRKY
Potri.006G109100	WRKY70	TF	WRKY
Potri.010G169400	ZFHD1	TF	ZF-HD

## Sheet: Sheet4
Table S5-4 TFs with high degrees in the co-expression network
Degree	Gene	SubjectSymbol	TF family
55	Potri.003G147300	MYC4	bHLH
36	Potri.004G216900	AT2G28200	C2H2
36	Potri.001G155100	HAT2	HD-ZIP
36	Potri.002G068600	DF1	Trihelix
35	Potri.003G074400	PYE	bHLH
35	Potri.013G040700	bZIP63	bZIP
35	Potri.009G106600	HHO4	MYB
35	Potri.001G143900	LOL1	LSD
35	Potri.002G260000	RL6	MYB_related
34	Potri.008G113200	bHLH49	bHLH
34	Potri.005G131600	OBP1	Dof
34	Potri.014G025200	RAP2.1	ERF
34	Potri.002G173900	MYB115	MYB
34	Potri.005G096600	MYB63	MYB
33	Potri.009G117300	CIB1	bHLH
33	Potri.008G148200	ATHB13	HD-ZIP
33	Potri.014G045100	HAT3	HD-ZIP
33	Potri.004G138000	MYB4	MYB
33	Potri.005G103200	NAC036	NAC
33	Potri.001G454500	GT2	Trihelix
